# Supplementary material for: Termites Are Resistant to the Effects of Fire at Multiple Spatial Scales
Source: PLoS One. 2015 Nov 16;10(11):e0140114. doi: 10.1371/journal.pone.0140114 (PMC4646461; doi:10.1371/journal.pone.0140114)
Supplement: S1 Methods — (XLS) [file pone.0140114.s003.xls]

## Sheet: Site locations
Termite survey site locations
Datum: GDA94	UTM Zone 54
Site Identifier	Landscape	Easting	Northing	Method
B01S01	1	615998	6166999	Bait
B01S03	1	615501	6166502	Bait
B01S05	1	616499	6166501	Bait
B01S07	1	617497	6166499	Bait
B01S09	1	617000	6167003	Bait
B01S11	1	616497	6165503	Bait
B01S13	1	615502	6165500	Bait
B01S15	1	615497	6164506	Bait
B01S17	1	616553	6164503	Bait
B01S19	1	617005	6164998	Bait
B02S02	2	607501	6151488	Bait
B02S05	2	607500	6149999	Bait
B02S06	2	607998	6150005	Bait
B02S08	2	608006	6150999	Bait
B02S10	2	607994	6152005	Bait
B02S12	2	609500	6152011	Bait
B02S14	2	609502	6151005	Bait
B02S16	2	609017	6150497	Bait
B02S18	2	608998	6151506	Bait
B02S20	2	609000	6152500	Bait
B03S01	3	589905	6154500	Bait
B03S02	3	589399	6154500	Bait
B03S05	3	589744	6153501	Bait
B03S09	3	589750	6152500	Bait
B03S10	3	589800	6152992	Bait
B03S11	3	592000	6155000	Bait
B03S13	3	592500	6154500	Bait
B03S15	3	592500	6153500	Bait
B03S17	3	591500	6153500	Bait
B03S19	3	591500	6154500	Bait
B04S05	4	589442	6145541	Bait
B04S06	4	589002	6145499	Bait
B04S07	4	588500	6145509	Bait
B04S08	4	587999	6145504	Bait
B04S10	4	588494	6145991	Bait
B04S11	4	587500	6147500	Bait
B04S13	4	588500	6147500	Bait
B04S15	4	589500	6147500	Bait
B04S17	4	589000	6148000	Bait
B04S19	4	588000	6148000	Bait
B05S02	5	568500	6175000	Bait
B05S04	5	568000	6175500	Bait
B05S06	5	568500	6176000	Bait
B05S08	5	569500	6176000	Bait
B05S10	5	569500	6175000	Bait
B05S12	5	570000	6172999	Bait
B05S14	5	570000	6173992	Bait
B05S16	5	568993	6173993	Bait
B05S18	5	568002	6173998	Bait
B05S20	5	568500	6173500	Bait
B06S02	6	567497	6159995	Bait
B06S04	6	568002	6159506	Bait
B06S06	6	567998	6158503	Bait
B06S08	6	567539	6158005	Bait
B06S10	6	567500	6158989	Bait
B06S11	6	569000	6159000	Bait
B06S13	6	569500	6159500	Bait
B06S14	6	569500	6159000	Bait
B06S16	6	569500	6158000	Bait
B06S18	6	569000	6157500	Bait
B07S01	7	560249	6158001	Bait
B07S02	7	559566	6157923	Bait
B07S04	7	560252	6158503	Bait
B07S06	7	561243	6158499	Bait
B07S09	7	561243	6157999	Bait
B07S11	7	561250	6156000	Bait
B07S13	7	560250	6156000	Bait
B07S15	7	560250	6157000	Bait
B07S17	7	560750	6157500	Bait
B07S20	7	561750	6157000	Bait
B08S02	8	545000	6174500	Bait
B08S04	8	544500	6175000	Bait
B08S06	8	545000	6175500	Bait
B08S08	8	546000	6175500	Bait
B08S10	8	546500	6174890	Bait
B08S11	8	545500	6173500	Bait
B08S12	8	545000	6173500	Bait
B08S14	8	544500	6173000	Bait
B08S16	8	545531	6172995	Bait
B08S18	8	546500	6173000	Bait
B09S01	9	545997	6167498	Bait
B09S03	9	546005	6168497	Bait
B09S05	9	545000	6168497	Bait
B09S07	9	543997	6168498	Bait
B09S09	9	544504	6167998	Bait
B09S11	9	545444	6167065	Bait
B09S13	9	544502	6167004	Bait
B09S15	9	544501	6165993	Bait
B09S17	9	544999	6166496	Bait
B09S19	9	546004	6166499	Bait
B10S01	10	544750	6157003	Bait
B10S03	10	544251	6156499	Bait
B10S05	10	543747	6156000	Bait
B10S07	10	543748	6156998	Bait
B10S09	10	544248	6157498	Bait
B10S11	10	542500	6158500	Bait
B10S16	10	541305	6157299	Bait
B10S17	10	541505	6157604	Bait
B10S18	10	541297	6157770	Bait
B10S19	10	542000	6158000	Bait
B11S01	11	508000	6160000	Bait
B11S03	11	508033	6159039	Bait
B11S05	11	507500	6159500	Bait
B11S06	11	507009	6160238	Bait
B11S07	11	505247	6159498	Bait
B11S12	11	506500	6158000	Bait
B11S14	11	507500	6158000	Bait
B11S16	11	507000	6158500	Bait
B11S18	11	506000	6158500	Bait
B11S20	11	505500	6158000	Bait
B12S01	12	501000	6166000	Bait
B12S03	12	502000	6166000	Bait
B12S05	12	501500	6165500	Bait
B12S07	12	500500	6165500	Bait
B12S09	12	500000	6166000	Bait
B12S12	12	501500	6167750	Bait
B12S14	12	501500	6166750	Bait
B12S16	12	500500	6166750	Bait
B12S18	12	500000	6167280	Bait
B12S20	12	500500	6167750	Bait
B15S01	15	427000	6264900	Bait
B15S03	15	428000	6264900	Bait
B15S05	15	427493	6265417	Bait
B15S07	15	426509	6265400	Bait
B15S09	15	426000	6264900	Bait
B15S11	15	426995	6266840	Bait
B15S13	15	428165	6267157	Bait
B15S15	15	427503	6267449	Bait
B15S17	15	426970	6268027	Bait
B15S19	15	426500	6267500	Bait
B16S01	16	411500	6268000	Bait
B16S03	16	410500	6268000	Bait
B16S05	16	411000	6268500	Bait
B16S07	16	412000	6268500	Bait
B16S09	16	412500	6268000	Bait
B16S11	16	412000	6269500	Bait
B16S13	16	413000	6269500	Bait
B16S15	16	412500	6270000	Bait
B16S17	16	411500	6270000	Bait
B16S19	16	411041	6269505	Bait
B17S02	17	452500	6125900	Bait
B17S04	17	451500	6126000	Bait
B17S06	17	451965	6125400	Bait
B17S08	17	453100	6125500	Bait
B17S10	17	453500	6126000	Bait
B17S12	17	451500	6127500	Bait
B17S14	17	452000	6127960	Bait
B17S16	17	453000	6128025	Bait
B17S18	17	453500	6127515	Bait
B17S20	17	452500	6127500	Bait
B18S02	18	449500	6135340	Bait
B18S04	18	450500	6135500	Bait
B18S06	18	450000	6136000	Bait
B18S08	18	448950	6136000	Bait
B18S10	18	448415	6135500	Bait
B18S12	18	450000	6134000	Bait
B18S14	18	450500	6134500	Bait
B18S16	18	449500	6134500	Bait
B18S18	18	448500	6134500	Bait
B18S20	18	449000	6134000	Bait
B19S01	19	486500	6334500	Bait
B19S03	19	486000	6335000	Bait
B19S05	19	486000	6334000	Bait
B19S09	19	486585	6333435	Bait
B19S12	19	484750	6335000	Bait
B19S14	19	484250	6335500	Bait
B19S16	19	484250	6334500	Bait
B19S18	19	484250	6333550	Bait
B19S20	19	484750	6334000	Bait
B20S01	20	491000	6337000	Bait
B20S03	20	491500	6337500	Bait
B20S05	20	490500	6337500	Bait
B20S07	20	489500	6337500	Bait
B20S09	20	490000	6337000	Bait
B20S12	20	491500	6338500	Bait
B20S14	20	491000	6339050	Bait
B20S16	20	490000	6339000	Bait
B20S18	20	489500	6338500	Bait
B20S20	20	490500	6338500	Bait
B21S01	21	504500	6337500	Bait
B21S03	21	504375	6338617	Bait
B21S05	21	503500	6338500	Bait
B21S07	21	503554	6337500	Bait
B21S09	21	504000	6337000	Bait
B21S12	21	502000	6338570	Bait
B21S14	21	501500	6338900	Bait
B21S16	21	501425	6337997	Bait
B21S18	21	501499	6337008	Bait
B21S20	21	501997	6337496	Bait
B22S01	22	505501	6328053	Bait
B22S03	22	505500	6329000	Bait
B22S05	22	505000	6328500	Bait
B22S07	22	505000	6327500	Bait
B22S09	22	505501	6326930	Bait
B22S12	22	504002	6328997	Bait
B22S14	22	503499	6328507	Bait
B22S16	22	503499	6327544	Bait
B22S18	22	503988	6326995	Bait
B22S20	22	504004	6327990	Bait
B23S01	23	515500	6306500	Bait
B23S03	23	516000	6307000	Bait
B23S05	23	515000	6307000	Bait
B23S07	23	514000	6307000	Bait
B23S10	23	515000	6306500	Bait
B23S11	23	514750	6303940	Bait
B23S13	23	514250	6304500	Bait
B23S15	23	514250	6305500	Bait
B23S17	23	514710	6305130	Bait
B23S20	23	515304	6304000	Bait
B24S01	24	510500	6308500	Bait
B24S03	24	509611	6308505	Bait
B24S05	24	509500	6309500	Bait
B24S07	24	510000	6310000	Bait
B24S09	24	510400	6309500	Bait
B24S12	24	508500	6310550	Bait
B24S14	24	508000	6310050	Bait
B24S16	24	507500	6309500	Bait
B24S18	24	508000	6309000	Bait
B24S20	24	508400	6309515	Bait
B25S01	25	652600	6205600	Bait
B25S03	25	652500	6206500	Bait
B25S05	25	652000	6206000	Bait
B25S07	25	652000	6205000	Bait
B25S09	25	652498	6204500	Bait
B25S11	25	651500	6205750	Bait
B25S13	25	651001	6206251	Bait
B25S15	25	650579	6205585	Bait
B25S17	25	651000	6205250	Bait
B25S19	25	651500	6204750	Bait
B26S01	26	646755	6209010	Bait
B26S03	26	647327	6209449	Bait
B26S05	26	646800	6210000	Bait
B26S07	26	645750	6210000	Bait
B26S09	26	646250	6209500	Bait
B26S11	26	646942	6210476	Bait
B26S13	26	647548	6211037	Bait
B26S15	26	647000	6211500	Bait
B26S17	26	646000	6211500	Bait
B26S19	26	646000	6210500	Bait
B27S01	27	650750	6257000	Bait
B27S03	27	650750	6258300	Bait
B27S08	27	650200	6258200	Bait
B27S09	27	650250	6257750	Bait
B27S10	27	650250	6257250	Bait
B27S11	27	649000	6257500	Bait
B27S13	27	649000	6258500	Bait
B27S15	27	649500	6259000	Bait
B27S17	27	648500	6259000	Bait
B27S19	27	648500	6258000	Bait
B28S01	28	660500	6283000	Bait
B28S03	28	661500	6283000	Bait
B28S05	28	662500	6283000	Bait
B28S07	28	662000	6282500	Bait
B28S09	28	661000	6282500	Bait
B28S11	28	660950	6280065	Bait
B28S13	28	660945	6281466	Bait
B28S14	28	661501	6281500	Bait
B28S19	28	661542	6280859	Bait
B28S20	28	661500	6280501	Bait
M01S01	1	616201	6166918	Bait
M01S02	1	616430	6166895	Bait
M01S03	1	616164	6166713	Bait
M01S04	1	616180	6166522	Bait
M01S05	1	616393	6166132	Bait
M01S06	1	616632	6165700	Bait
M01S07	1	615466	6165203	Bait
M01S08	1	615689	6165209	Bait
M01S09	1	617231	6165184	Bait
M01S10	1	617415	6165272	Bait
M02S01	2	608191	6153037	Bait
M02S02	2	609485	6152362	Bait
M02S03	2	609744	6152178	Bait
M02S04	2	609946	6152023	Bait
M02S05	2	607110	6152317	Bait
M02S06	2	607060	6152100	Bait
M02S07	2	606452	6151430	Bait
M02S08	2	607002	6151041	Bait
M02S09	2	607487	6150496	Bait
M02S10	2	607519	6150202	Bait
M03S01	3	591055	6155660	Bait
M03S02	3	591058	6155407	Bait
M03S03	3	590320	6154986	Bait
M03S04	3	590140	6154531	Bait
M03S05	3	589902	6154183	Bait
M03S06	3	589404	6154164	Bait
M03S07	3	589330	6153752	Bait
M03S08	3	589361	6153253	Bait
M03S09	3	589641	6152875	Bait
M03S10	3	589800	6152992	Bait
M04S01	4	587368	6147723	Bait
M04S02	4	587756	6147543	Bait
M04S03	4	588180	6147427	Bait
M04S04	4	588411	6147279	Bait
M04S05	4	588917	6147128	Bait
M04S06	4	589258	6147180	Bait
M04S07	4	589179	6146973	Bait
M04S08	4	589236	6145518	Bait
M04S09	4	589088	6145756	Bait
M04S10	4	588706	6145604	Bait
M05S01	5	568590	6175388	Bait
M05S02	5	568602	6175112	Bait
M05S03	5	569144	6174888	Bait
M05S04	5	569500	6174726	Bait
M05S05	5	569183	6173416	Bait
M05S06	5	569155	6173178	Bait
M05S07	5	568959	6173022	Bait
M05S08	5	568613	6172735	Bait
M05S09	5	568390	6172579	Bait
M05S10	5	569460	6172868	Bait
M06S01	6	567087	6159089	Bait
M06S02	6	567053	6158597	Bait
M06S03	6	567043	6158244	Bait
M06S04	6	567665	6159122	Bait
M06S05	6	568854	6158986	Bait
M06S06	6	568010	6159237	Bait
M06S07	6	569158	6158843	Bait
M06S08	6	569117	6158349	Bait
M06S09	6	569378	6158314	Bait
M06S10	6	569366	6158812	Bait
M07S01	7	559805	6157256	Bait
M07S02	7	560393	6158177	Bait
M07S03	7	560889	6158343	Bait
M07S04	7	562268	6158484	Bait
M07S05	7	562455	6158255	Bait
M07S06	7	562442	6158022	Bait
M07S07	7	562446	6157637	Bait
M07S08	7	562694	6156825	Bait
M07S09	7	561488	6155799	Bait
M07S10	7	561215	6155771	Bait
M08S01	8	545582	6175875	Bait
M08S02	8	545338	6175801	Bait
M08S03	8	545783	6175801	Bait
M08S04	8	545743	6175997	Bait
M08S05	8	545054	6172917	Bait
M08S06	8	545549	6172933	Bait
M08S07	8	545666	6173207	Bait
M08S08	8	545639	6173868	Bait
M08S09	8	545652	6173422	Bait
M08S10	8	545616	6174079	Bait
M09S01	9	545571	6168653	Bait
M09S02	9	545658	6168429	Bait
M09S03	9	545672	6168179	Bait
M09S04	9	545704	6167562	Bait
M09S05	9	545605	6167281	Bait
M09S06	9	544877	6167177	Bait
M09S07	9	545353	6167250	Bait
M09S08	9	544957	6166972	Bait
M09S09	9	545839	6166680	Bait
M09S10	9	545585	6166587	Bait
M10S01	10	542787	6158907	Bait
M10S02	10	543153	6158796	Bait
M10S03	10	543452	6158803	Bait
M10S04	10	544513	6157886	Bait
M10S05	10	544551	6157152	Bait
M10S06	10	544351	6157169	Bait
M10S07	10	544716	6156421	Bait
M10S08	10	544484	6156860	Bait
M10S09	10	544498	6158186	Bait
M10S10	10	544294	6158099	Bait
M11S01	11	505237	6159433	Bait
M11S02	11	507831	6160183	Bait
M11S03	11	507044	6160117	Bait
M11S04	11	505756	6159626	Bait
M11S05	11	505657	6158950	Bait
M11S06	11	505697	6158518	Bait
M11S07	11	505703	6158250	Bait
M11S08	11	505699	6157670	Bait
M11S09	11	506168	6157434	Bait
M11S10	11	505757	6157258	Bait
M12S01	12	500820	6167907	Bait
M12S02	12	500890	6167535	Bait
M12S03	12	499585	6167222	Bait
M12S04	12	499967	6167028	Bait
M12S05	12	501240	6167064	Bait
M12S06	12	500829	6165907	Bait
M12S07	12	500896	6165603	Bait
M12S08	12	500762	6165449	Bait
M12S09	12	500902	6165175	Bait
M12S10	12	500824	6164342	Bait
M13S01	13	435287	6265371	Bait
M13S03	13	436031	6265279	Bait
M13S04	13	436250	6265345	Bait
M13S05	13	436471	6265234	Bait
M13S06	13	436646	6265364	Bait
M13S07	13	437444	6265381	Bait
M13S08	13	437693	6265283	Bait
M13S09	13	437973	6265317	Bait
M13S10	13	438318	6265407	Bait
M14S01	14	427340	6260771	Bait
M14S02	14	427263	6260305	Bait
M14S03	14	427209	6259555	Bait
M14S05	14	427262	6261026	Bait
M14S06	14	427226	6260039	Bait
M14S07	14	427488	6260080	Bait
M14S09	14	427145	6257969	Bait
M15S01	15	426900	6265057	Bait
M15S02	15	427419	6264992	Bait
M15S03	15	427973	6265107	Bait
M15S04	15	426849	6265450	Bait
M15S05	15	426923	6265657	Bait
M15S06	15	426923	6266083	Bait
M15S07	15	426893	6267663	Bait
M15S09	15	426907	6268264	Bait
M15S10	15	426959	6268472	Bait
M16S01	16	411500	6268000	Bait
M16S02	16	411635	6268475	Bait
M16S03	16	411553	6268749	Bait
M16S04	16	411654	6268982	Bait
M16S05	16	411649	6269310	Bait
M16S06	16	411690	6269533	Bait
M16S07	16	411848	6269799	Bait
M16S08	16	411932	6270391	Bait
M16S09	16	411587	6270588	Bait
M16S10	16	412065	6270723	Bait
M17S01	17	451724	6127937	Bait
M17S02	17	451977	6127528	Bait
M17S03	17	452651	6126831	Bait
M17S04	17	452630	6126567	Bait
M17S05	17	452857	6126441	Bait
M17S06	17	453002	6126250	Bait
M17S07	17	453266	6125999	Bait
M17S08	17	453271	6125749	Bait
M17S09	17	453372	6125337	Bait
M17S10	17	453532	6124960	Bait
M18S01	18	449325	6137193	Bait
M18S02	18	449470	6136466	Bait
M18S03	18	449120	6135979	Bait
M18S04	18	448986	6135600	Bait
M18S05	18	448878	6135305	Bait
M18S06	18	449223	6134886	Bait
M18S07	18	449184	6134445	Bait
M18S08	18	449342	6133722	Bait
M18S09	18	449705	6133386	Bait
M18S10	18	449907	6133449	Bait
M19S01	19	486211	6334191	Bait
M19S02	19	485877	6334189	Bait
M19S03	19	484779	6334246	Bait
M19S04	19	484346	6334250	Bait
M19S05	19	484056	6334202	Bait
M19S06	19	483649	6334288	Bait
M19S07	19	484445	6335390	Bait
M19S08	19	484669	6335380	Bait
M19S09	19	486993	6334739	Bait
M19S10	19	487167	6334701	Bait
M20S01	20	490624	6336145	Bait
M20S02	20	490632	6336488	Bait
M20S03	20	490626	6336830	Bait
M20S04	20	490556	6337114	Bait
M20S05	20	490654	6337448	Bait
M20S06	20	490560	6337803	Bait
M20S07	20	490642	6338137	Bait
M20S08	20	490570	6338557	Bait
M20S09	20	490624	6338861	Bait
M20S10	20	490617	6339541	Bait
M21S01	21	502020	6337651	Bait
M21S02	21	502359	6337582	Bait
M21S03	21	502732	6337507	Bait
M21S04	21	503608	6337367	Bait
M21S05	21	503988	6337319	Bait
M21S06	21	504532	6337207	Bait
M21S07	21	504171	6339083	Bait
M21S08	21	504020	6339219	Bait
M21S09	21	503539	6339459	Bait
M21S10	21	503145	6339892	Bait
M22S01	22	504999	6326374	Bait
M22S02	22	504314	6326396	Bait
M22S03	22	503166	6328149	Bait
M22S04	22	504324	6328111	Bait
M22S05	22	505234	6327935	Bait
M22S06	22	505998	6327842	Bait
M22S07	22	506583	6328228	Bait
M22S08	22	505793	6329426	Bait
M22S09	22	504857	6329528	Bait
M22S10	22	504029	6329609	Bait
M23S01	23	515227	6303807	Bait
M23S02	23	514969	6304038	Bait
M23S03	23	514971	6304430	Bait
M23S04	23	514923	6304953	Bait
M23S05	23	515052	6305272	Bait
M23S06	23	515270	6306295	Bait
M23S07	23	514841	6306251	Bait
M23S08	23	515190	6307177	Bait
M23S09	23	515424	6307639	Bait
M23S10	23	515205	6307724	Bait
M24S01	24	510672	6309186	Bait
M24S02	24	510530	6308431	Bait
M24S03	24	510343	6308527	Bait
M24S04	24	509405	6310138	Bait
M24S05	24	509000	6309989	Bait
M24S06	24	508531	6310059	Bait
M24S07	24	508027	6310044	Bait
M24S08	24	507445	6309832	Bait
M24S09	24	507694	6309441	Bait
M24S10	24	507392	6308226	Bait
M25S01	25	649813	6205197	Bait
M25S02	25	649747	6205388	Bait
M25S03	25	650295	6205611	Bait
M25S04	25	650739	6205719	Bait
M25S05	25	651544	6205960	Bait
M25S06	25	651703	6205887	Bait
M25S07	25	652030	6205740	Bait
M25S08	25	652267	6205635	Bait
M25S09	25	652822	6205463	Bait
M25S10	25	653334	6205155	Bait
M26S01	26	647263	6211593	Bait
M26S02	26	647093	6211182	Bait
M26S03	26	646965	6210935	Bait
M26S04	26	646601	6209917	Bait
M26S05	26	646409	6210001	Bait
M26S06	26	646712	6209504	Bait
M26S07	26	646337	6209593	Bait
M26S08	26	646617	6208965	Bait
M26S09	26	646507	6208376	Bait
M26S10	26	646424	6208181	Bait
M27S01	27	647869	6258587	Bait
M27S02	27	648318	6257757	Bait
M27S03	27	648604	6257510	Bait
M27S04	27	648722	6257315	Bait
M27S05	27	649601	6256731	Bait
M27S06	27	649723	6256576	Bait
M27S07	27	649872	6256782	Bait
M27S08	27	649742	6256948	Bait
M27S09	27	651244	6257104	Bait
M27S10	27	651043	6257068	Bait
M28S01	28	660183	6282449	Bait
M28S02	28	660156	6282126	Bait
M28S03	28	660119	6281902	Bait
M28S04	28	660298	6281511	Bait
M28S05	28	661066	6280442	Bait
M28S06	28	661290	6280215	Bait
M28S07	28	660877	6280368	Bait
M28S08	28	661531	6279964	Bait
M28S09	28	661678	6281248	Bait
M28S10	28	661649	6281023	Bait
M01S01	1	616201	6166918	Active search
M01S04	1	616180	6166522	Active search
M01S05	1	616393	6166132	Active search
M01S06	1	616632	6165700	Active search
M01S08	1	615689	6165209	Active search
M02S01	2	608191	6153037	Active search
M02S05	2	607110	6152317	Active search
M02S06	2	607060	6152100	Active search
M02S07	2	606452	6151430	Active search
M02S09	2	607487	6150496	Active search
M03S04	3	590140	6154531	Active search
M03S05	3	589902	6154183	Active search
M03S06	3	589404	6154164	Active search
M03S07	3	589330	6153752	Active search
B03S10	3	589800	6152992	Active search
M04S02	4	587756	6147543	Active search
M04S03	4	588180	6147427	Active search
M04S05	4	588917	6147128	Active search
M04S07	4	589179	6146973	Active search
M04S09	4	589088	6145756	Active search
M05S03	5	569144	6174888	Active search
M05S05	5	569183	6173416	Active search
M05S06	5	569155	6173178	Active search
M05S08	5	568613	6172735	Active search
M05S09	5	568390	6172579	Active search
M06S01	6	567087	6159089	Active search
M06S05	6	568854	6158986	Active search
M06S06	6	568010	6159237	Active search
M06S07	6	569158	6158843	Active search
M06S10	6	569366	6158812	Active search
M07S05	7	562455	6158255	Active search
M07S06	7	562442	6158022	Active search
M07S07	7	562446	6157637	Active search
M07S08	7	562694	6156825	Active search
M07S09	7	561488	6155799	Active search
M08S01	8	545582	6175875	Active search
M08S07	8	545666	6173207	Active search
M08S08	8	545639	6173868	Active search
M08S09	8	545652	6173422	Active search
M08S10	8	545616	6174079	Active search
M09S01	9	545571	6168653	Active search
M09S03	9	545672	6168179	Active search
M09S04	9	545704	6167562	Active search
M09S05	9	545605	6167281	Active search
M09S07	9	545353	6167250	Active search
M10S03	10	543452	6158803	Active search
M10S04	10	544513	6157886	Active search
M10S05	10	544551	6157152	Active search
M10S08	10	544484	6156860	Active search
M10S09	10	544498	6158186	Active search
M11S01	11	505237	6159433	Active search
M11S02	11	507831	6160183	Active search
M11S03	11	507044	6160117	Active search
M11S06	11	505697	6158518	Active search
M11S10	11	505757	6157258	Active search
M12S01	12	500820	6167907	Active search
M12S02	12	500890	6167535	Active search
M12S06	12	500829	6165907	Active search
M12S08	12	500762	6165449	Active search
M12S10	12	500824	6164342	Active search
M13S01	13	435287	6265371	Active search
M13S03	13	436031	6265279	Active search
M13S04	13	436250	6265345	Active search
M13S05	13	436471	6265234	Active search
M13S06	13	436646	6265364	Active search
M14S01	14	427340	6260771	Active search
M14S02	14	427263	6260305	Active search
M14S03	14	427209	6259555	Active search
M14S05	14	427262	6261026	Active search
M14S06	14	427226	6260039	Active search
M15S05	15	426923	6265657	Active search
M15S06	15	426923	6266083	Active search
M15S07	15	426893	6267663	Active search
M15S08	15	426970	6268027	Active search
M15S10	15	426959	6268472	Active search
B16S01	16	411500	6268000	Active search
M16S02	16	411635	6268475	Active search
M16S04	16	411654	6268982	Active search
M16S06	16	411690	6269533	Active search
M16S10	16	412065	6270723	Active search
M17S01	17	451724	6127937	Active search
M17S02	17	451977	6127528	Active search
M17S05	17	452857	6126441	Active search
M17S08	17	453271	6125749	Active search
M17S09	17	453372	6125337	Active search
M18S02	18	449470	6136466	Active search
M18S05	18	448878	6135305	Active search
M18S07	18	449184	6134445	Active search
M18S08	18	449342	6133722	Active search
M18S10	18	449907	6133449	Active search
M19S02	19	485877	6334189	Active search
M19S03	19	484779	6334246	Active search
M19S06	19	483649	6334288	Active search
M19S08	19	484669	6335380	Active search
M19S09	19	486993	6334739	Active search
M20S01	20	490624	6336145	Active search
M20S03	20	490626	6336830	Active search
M20S05	20	490654	6337448	Active search
M20S07	20	490642	6338137	Active search
M20S09	20	490624	6338861	Active search
M21S02	21	502359	6337582	Active search
M21S03	21	502732	6337507	Active search
M21S05	21	503988	6337319	Active search
M21S08	21	504020	6339219	Active search
M21S09	21	503539	6339459	Active search
M22S03	22	503166	6328149	Active search
M22S04	22	504324	6328111	Active search
M22S05	22	505234	6327935	Active search
M22S06	22	505998	6327842	Active search
M22S07	22	506583	6328228	Active search
M23S01	23	515227	6303807	Active search
M23S02	23	514969	6304038	Active search
M23S05	23	515052	6305272	Active search
M23S07	23	514841	6306251	Active search
M23S08	23	515190	6307177	Active search
M24S01	24	510672	6309186	Active search
M24S02	24	510530	6308431	Active search
M24S05	24	509000	6309989	Active search
M24S09	24	507694	6309441	Active search
M24S10	24	507392	6308226	Active search
M25S01	25	649813	6205197	Active search
M25S04	25	650739	6205719	Active search
M25S08	25	652267	6205635	Active search
M25S09	25	652822	6205463	Active search
M25S10	25	653334	6205155	Active search
M26S03	26	646965	6210935	Active search
M26S04	26	646601	6209917	Active search
M26S06	26	646712	6209504	Active search
M26S08	26	646617	6208965	Active search
M26S09	26	646507	6208376	Active search
M27S02	27	648318	6257757	Active search
M27S03	27	648604	6257510	Active search
M27S04	27	648722	6257315	Active search
M27S05	27	649601	6256731	Active search
M27S06	27	649723	6256576	Active search
M28S04	28	660298	6281511	Active search
M28S05	28	661066	6280442	Active search
M28S07	28	660877	6280368	Active search
M28S08	28	661531	6279964	Active search
M28S10	28	661649	6281023	Active search
